# Supplementary material for: Lipid nanoparticles from L. meyenii Walp mitigate sepsis through multimodal protein corona formation
Source: Mol Ther Methods Clin Dev. 2025 May 14;33(2):101491. doi: 10.1016/j.omtm.2025.101491 (PMC12151679; doi:10.1016/j.omtm.2025.101491)
Supplement: Table S1. Raw data for lipidomics analysis of MDNP composition, see supplemental spreadsheet [file mmc2.xlsx]

## Sheet: MDNP samples_C18_neg-pos
	RT	mz	Abundance	Polarity	Lipid Class	Mass	Ion Species	Theo mz	ppm Error	Sum Comp
1	3.165	255.233	30864	Negative	Free fatty acid	256.24	(M-H)-	255.233	0.5	FA 16:0
2	2.531	279.233	49366	Negative	Free fatty acid	280.24	(M-H)-	279.233	0.2	FA 18:2
3	4.212	283.264	8584	Negative	Free fatty acid	284.272	(M-H)-	283.264	0	FA 18:0
4	14.772	712.646	9398	Negative	Ceramide alpha-hydroxy fatty acid-dihydrosphingosine	667.648	(M+CHO2)-	712.646	-0.1	Cer_ADS d42:0
5	13.745	678.605	56522	Negative	Ceramide alpha-hydroxy fatty acid-phytospingosine	679.611	(M-H)-	678.604	0.5	Cer_AP t42:2
6	13.765	698.594	34638	Negative	Ceramide alpha-hydroxy fatty acid-phytospingosine	653.596	(M+CHO2)-	698.594	0.2	Cer_AP t40:1
7	14.069	712.61	29150	Negative	Ceramide alpha-hydroxy fatty acid-phytospingosine	667.611	(M+CHO2)-	712.61	0.3	Cer_AP t41:1
8	13.746	724.61	137632	Negative	Ceramide alpha-hydroxy fatty acid-phytospingosine	679.611	(M+CHO2)-	724.61	1	Cer_AP t42:2
9	14.343	726.626	230878	Negative	Ceramide alpha-hydroxy fatty acid-phytospingosine	681.627	(M+CHO2)-	726.625	1.2	Cer_AP t42:1
10	14.582	728.639	17580	Negative	Ceramide alpha-hydroxy fatty acid-phytospingosine	683.643	(M+CHO2)-	728.641	-2.2	Cer_AP t42:0
11	14.037	738.626	36058	Negative	Ceramide alpha-hydroxy fatty acid-phytospingosine	693.627	(M+CHO2)-	738.625	0.5	Cer_AP t43:2
12	14.593	740.641	58174	Negative	Ceramide alpha-hydroxy fatty acid-phytospingosine	695.643	(M+CHO2)-	740.641	0.2	Cer_AP t43:1
13	14.303	752.641	15964	Negative	Ceramide alpha-hydroxy fatty acid-phytospingosine	707.643	(M+CHO2)-	752.641	-0.2	Cer_AP t44:2
14	14.824	754.657	26962	Negative	Ceramide alpha-hydroxy fatty acid-phytospingosine	709.658	(M+CHO2)-	754.657	0.1	Cer_AP t44:1
15	14.541	710.63	19148	Negative	Ceramide alpha-hydroxy fatty acid-sphingosine	665.632	(M+CHO2)-	710.63	0.1	Cer_AS d42:1
16	13.306	886.663	74778	Negative	Hexosylceramide alpha-hydroxy fatty acid-phytospingosine	841.664	(M+CHO2)-	886.663	0.4	HexCer_AP t42:2
17	13.943	888.678	35040	Negative	Hexosylceramide alpha-hydroxy fatty acid-phytospingosine	843.68	(M+CHO2)-	888.678	0.1	HexCer_AP t42:1
18	13.621	900.678	12898	Negative	Hexosylceramide alpha-hydroxy fatty acid-phytospingosine	855.68	(M+CHO2)-	900.678	-0.2	HexCer_AP t43:2
19	5.277	831.503	11896	Negative	Phosphatidylinositol	832.51	(M-H)-	831.503	0.2	PI 34:3
20	6.371	833.519	26864	Negative	Phosphatidylinositol	834.526	(M-H)-	833.519	0.4	PI 34:2
21	8.407	961.61	10662	Negative	Digalactosyldiacylglycerol	916.612	(M+CHO2)-	961.611	-0.3	DGDG 34:2
22	6.902	985.61	16694	Negative	Digalactosyldiacylglycerol	940.612	(M+CHO2)-	985.611	-0.3	DGDG 36:4
23	8.584	987.626	5608	Negative	Digalactosyldiacylglycerol	942.628	(M+CHO2)-	987.626	0	DGDG 36:3
24	1.446	496.341	6094	Positive	Lysophophatidylcholine	495.332	(M+H)+	496.34	1.6	LPC 16:0
25	6.847	756.556	5305	Positive	Phosphatidylcholine	755.547	(M+H)+	756.554	3	PC 34:3
26	5.642	780.557	16376	Positive	Phosphatidylcholine	779.547	(M+H)+	780.554	3.7	PC 36:5
27	4.678	778.541	22091	Positive	Phosphatidylcholine	777.531	(M+H)+	778.538	3.5	PC 36:6
28	15.905	754.696	13230	Positive	Triacylglycerol	736.658	(M+H4N)+	754.692	5.1	TG 43:0
29	16.539	810.759	103704	Positive	Triacylglycerol	792.721	(M+H4N)+	810.755	5.6	TG 47:0
30	16.27	808.743	62269	Positive	Triacylglycerol	790.705	(M+H4N)+	808.739	4.9	TG 47:1
31	15.804	856.742	7506	Positive	Triacylglycerol	838.705	(M+H4N)+	856.739	4.2	TG 51:5
32	16.054	832.741	19732	Positive	Triacylglycerol	814.705	(M+H4N)+	832.739	3	TG 49:3
33	16.207	846.757	50715	Positive	Triacylglycerol	828.721	(M+H4N)+	846.755	3.3	TG 50:3
34	16.805	864.804	27805	Positive	Triacylglycerol	846.768	(M+H4N)+	864.802	3.1	TG 51:1
35	16.035	858.756	10301	Positive	Triacylglycerol	840.721	(M+H4N)+	858.755	2.2	TG 51:4
36	17.631	936.897	25418	Positive	Triacylglycerol	918.861	(M+H4N)+	936.895	2	TG 56:0
37	16.163	872.774	477763	Positive	Triacylglycerol	854.736	(M+H4N)+	872.77	4	TG 52:4
38	15.921	870.758	424471	Positive	Triacylglycerol	852.721	(M+H4N)+	870.755	4	TG 52:5
39	15.904	901.728	57460	Positive	Triacylglycerol	878.736	(M+Na)+	901.726	2.6	TG 54:6
40	15.664	868.741	146867	Positive	Triacylglycerol	850.705	(M+H4N)+	868.739	2.2	TG 52:6
41	17.829	964.927	15556	Positive	Triacylglycerol	946.893	(M+H4N)+	964.927	0.6	TG 58:0
42	15.916	818.726	16134	Positive	Triacylglycerol	800.689	(M+H4N)+	818.723	3.8	TG 48:3
43	16.568	862.789	33838	Positive	Triacylglycerol	844.752	(M+H4N)+	862.786	4	TG 51:2
44	17.437	934.882	16170	Positive	Triacylglycerol	916.846	(M+H4N)+	934.88	2.5	TG 56:1
45	17.213	932.865	9518	Positive	Triacylglycerol	914.83	(M+H4N)+	932.864	1.3	TG 56:2
46	14.725	877.635	53219	Positive	Triacylglycerol	854.642	(M+Na)+	877.632	4.3	TG 53:11
47	16.823	890.819	11141	Positive	Triacylglycerol	872.783	(M+H4N)+	890.817	2.1	TG 53:2
48	16.052	884.771	15195	Positive	Triacylglycerol	866.736	(M+H4N)+	884.77	1.5	TG 53:5
49	15.786	882.757	11095	Positive	Triacylglycerol	864.721	(M+H4N)+	882.755	2.7	TG 53:6
50	17.204	906.851	18133	Positive	Triacylglycerol	888.815	(M+H4N)+	906.848	2.7	TG 54:1
51	16.224	898.789	68495	Positive	Triacylglycerol	880.752	(M+H4N)+	898.786	3.1	TG 54:5
52	18.19	1020.99	5798	Positive	Triacylglycerol	1002.96	(M+H4N)+	1020.99	-0.4	TG 62:0
53	16.687	902.822	263097	Positive	Triacylglycerol	884.783	(M+H4N)+	902.817	5.2	TG 54:3
54	16.157	898.789	305193	Positive	Triacylglycerol	880.752	(M+H4N)+	898.786	4.1	TG 54:5
55	15.647	894.758	524676	Positive	Triacylglycerol	876.721	(M+H4N)+	894.755	3.6	TG 54:7
56	16.311	912.801	6288	Positive	Triacylglycerol	894.768	(M+H4N)+	912.802	-0.5	TG 55:5
57	16.728	928.834	8451	Positive	Triacylglycerol	910.799	(M+H4N)+	928.833	1.7	TG 56:4
58	16.996	956.865	5882	Positive	Triacylglycerol	938.83	(M+H4N)+	956.864	0.8	TG 58:4
59	15.374	892.743	275334	Positive	Triacylglycerol	874.705	(M+H4N)+	892.739	4.2	TG 54:8
60	16.527	926.819	7253	Positive	Triacylglycerol	908.783	(M+H4N)+	926.817	2.6	TG 56:5
61	15.092	890.726	94622	Positive	Triacylglycerol	872.689	(M+H4N)+	890.723	3.1	TG 54:9
62	16.088	773.667	7771	Positive	Triacylglycerol	750.674	(M+Na)+	773.663	4.7	TG 44:0
63	16.241	787.68	7682	Positive	Triacylglycerol	764.689	(M+Na)+	787.679	2.3	TG 45:0
64	16.538	815.713	12348	Positive	Triacylglycerol	792.721	(M+Na)+	815.71	3.3	TG 47:0
65	16.274	813.698	9191	Positive	Triacylglycerol	790.705	(M+Na)+	813.694	4.5	TG 47:1
66	16.012	811.681	6032	Positive	Triacylglycerol	788.689	(M+Na)+	811.679	2.9	TG 47:2
67	16.557	841.729	8543	Positive	Triacylglycerol	818.736	(M+Na)+	841.726	4.3	TG 49:1
68	16.952	857.758	10464	Positive	Triacylglycerol	834.768	(M+Na)+	857.757	1.7	TG 50:0
69	16.7	850.79	98825	Positive	Triacylglycerol	832.752	(M+H4N)+	850.786	5	TG 50:1
70	16.696	855.744	8247	Positive	Triacylglycerol	832.752	(M+Na)+	855.741	3.4	TG 50:1
71	17.197	885.791	8528	Positive	Triacylglycerol	862.799	(M+Na)+	885.788	2.7	TG 52:0
72	16.685	881.76	12396	Positive	Triacylglycerol	858.768	(M+Na)+	881.757	3.1	TG 52:2
73	16.68	907.775	25354	Positive	Triacylglycerol	884.783	(M+Na)+	907.773	2.8	TG 54:3
74	16.474	905.757	11530	Positive	Triacylglycerol	882.768	(M+Na)+	905.757	0.1	TG 54:4
75	15.643	899.712	64915	Positive	Triacylglycerol	876.721	(M+Na)+	899.71	2.4	TG 54:7
76	15.375	897.697	40459	Positive	Triacylglycerol	874.705	(M+Na)+	897.694	2.5	TG 54:8
77	15.097	895.681	11666	Positive	Triacylglycerol	872.689	(M+Na)+	895.679	2.7	TG 54:9
78	16.953	930.849	8039	Positive	Triacylglycerol	912.815	(M+H4N)+	930.848	0.8	TG 56:3
