# Supplementary material for: Lipid nanoparticles from L. meyenii Walp mitigate sepsis through multimodal protein corona formation
Source: Mol Ther Methods Clin Dev. 2025 May 14;33(2):101491. doi: 10.1016/j.omtm.2025.101491 (PMC12151679; doi:10.1016/j.omtm.2025.101491)
Supplement: Table S3. Raw data for proteomics analysis of MDNP protein coronas with abundances, see supplemental spreadsheet [file mmc3.xlsx]

## Sheet: All proteins_unfiltered
Accession	Description	Gene Symbol	Abundances (Normalized): F1: Sample, MDNP-H	Abundances (Normalized): F2: Sample, MDNP-H	Abundances (Normalized): F3: Sample, MDNP-H	Abundances (Normalized): F4: Sample, MDNP-LPS	Abundances (Normalized): F5: Sample, MDNP-LPS	Abundances (Normalized): F6: Sample, MDNP-LPS
Q921I1	Serotransferrin [OS=Mus musculus]	Tf	3.23495e+09	3.05792e+09	3.24456e+09	2.92356e+09	2.75359e+09	2.78912e+09
Q00623	Apolipoprotein A-I [OS=Mus musculus]	Apoa1	3.12976e+09	3.01135e+09	2.97371e+09	3.08197e+09	3.02558e+09	3.08025e+09
Q61838	Pregnancy zone protein [OS=Mus musculus]	Pzp	2.47511e+09	2.19586e+09	2.57624e+09	2.25814e+09	2.06177e+09	2.17223e+09
P07758	Alpha-1-antitrypsin 1-1 [OS=Mus musculus]	Serpina1a	1.95287e+09	1.93166e+09	1.86208e+09	1.75604e+09	1.83246e+09	1.87075e+09
P02088	Hemoglobin subunit beta-1 [OS=Mus musculus]	Hbb-b1	1.01515e+09	9.28003e+08	1.03054e+09	3.39249e+09	3.71424e+09	3.63347e+09
Q91X72	Hemopexin [OS=Mus musculus]	Hpx	7.68402e+08	7.84027e+08	7.4686e+08	7.03737e+08	7.09635e+08	7.07835e+08
P01027	Complement C3 [OS=Mus musculus]	C3	7.22628e+08	6.89776e+08	7.62814e+08	6.46805e+08	5.94499e+08	6.05294e+08
P01942	Hemoglobin subunit alpha [OS=Mus musculus]	Hba	1.01715e+09	6.7584e+08	9.31273e+08	2.48004e+09	2.31855e+09	2.54104e+09
P28665	Murinoglobulin-1 [OS=Mus musculus]	Mug1	7.39741e+08	6.56806e+08	8.47046e+08	7.76725e+08	7.01278e+08	7.38236e+08
P07759	Serine protease inhibitor A3K [OS=Mus musculus]	Serpina3k	5.84851e+08	5.9637e+08	5.80675e+08	6.01856e+08	6.09734e+08	6.2589e+08
Q00897	Alpha-1-antitrypsin 1-4 [OS=Mus musculus]	Serpina1d	5.38867e+08	5.82019e+08	6.24431e+08	5.94421e+08	5.61711e+08	5.40043e+08
Q8K0E8	Fibrinogen beta chain [OS=Mus musculus]	Fgb	5.21048e+08	5.40828e+08	6.27491e+08	5.46516e+08	8.89053e+08	4.87583e+08
E9PV24	Fibrinogen alpha chain [OS=Mus musculus]	Fga	4.76119e+08	5.0295e+08	5.41774e+08	4.66289e+08	8.39295e+08	4.3363e+08
Q8VCM7	Fibrinogen gamma chain [OS=Mus musculus]	Fgg	4.26851e+08	4.57754e+08	4.9186e+08	4.30493e+08	7.65318e+08	4.09372e+08
P07309	Transthyretin [OS=Mus musculus]	Ttr	3.86607e+08	4.31047e+08	4.04377e+08	3.96048e+08	4.12884e+08	3.79991e+08
Q03734	Serine protease inhibitor A3M [OS=Mus musculus]	Serpina3m	4.35706e+08	4.06691e+08	4.93092e+08	5.13779e+08	4.0937e+08	5.33225e+08
P23953	Carboxylesterase 1C [OS=Mus musculus]	Ces1c	3.91064e+08	3.9006e+08	4.07142e+08	3.74768e+08	3.57685e+08	3.63087e+08
Q00898	Alpha-1-antitrypsin 1-5 [OS=Mus musculus]	Serpina1e	2.84916e+08	2.90954e+08	2.91055e+08	2.87395e+08	3.06377e+08	2.98887e+08
P08226	Apolipoprotein E [OS=Mus musculus]	Apoe	1.92832e+08	2.11546e+08	1.41252e+08	2.21544e+08	3.56225e+08	2.70683e+08
P21614	Vitamin D-binding protein [OS=Mus musculus]	Gc	2.16859e+08	2.11007e+08	2.3239e+08	2.27162e+08	2.20877e+08	2.14156e+08
P29699	Alpha-2-HS-glycoprotein [OS=Mus musculus]	Ahsg	2.30117e+08	2.01802e+08	3.19823e+08	2.5642e+08	2.03712e+08	2.54513e+08
P06728	Apolipoprotein A-IV [OS=Mus musculus]	Apoa4	2.04288e+08	1.93198e+08	1.97163e+08	1.38599e+08	1.41411e+08	1.40652e+08
P20918	Plasminogen [OS=Mus musculus]	Plg	1.70226e+08	1.79209e+08	1.81781e+08	1.67797e+08	1.61266e+08	1.60862e+08
O08677	Kininogen-1 [OS=Mus musculus]	Kng1	2.03089e+08	1.78335e+08	2.25112e+08	1.80663e+08	1.57388e+08	1.5976e+08
Q61147	Ceruloplasmin [OS=Mus musculus]	Cp	1.40721e+08	1.41785e+08	1.47633e+08	1.46055e+08	1.4458e+08	1.39769e+08
P01872	Immunoglobulin heavy constant mu [OS=Mus musculus]	Ighm	1.26228e+08	1.37883e+08	1.2065e+08	5.07959e+08	5.43261e+08	4.98755e+08
P22599	Alpha-1-antitrypsin 1-2 [OS=Mus musculus]	Serpina1b	1.73177e+08	1.37234e+08	1.93035e+08	1.41704e+08	1.30391e+08	1.59268e+08
P11276	Fibronectin [OS=Mus musculus]	Fn1	1.3977e+08	1.34339e+08	1.61156e+08	1.39481e+08	1.32805e+08	1.34421e+08
P32261	Antithrombin-III [OS=Mus musculus]	Serpinc1	1.31045e+08	1.32951e+08	1.36819e+08	1.17339e+08	1.14955e+08	1.15065e+08
P13020	Gelsolin [OS=Mus musculus]	Gsn	1.3186e+08	1.22926e+08	1.39371e+08	1.1871e+08	1.12718e+08	1.11266e+08
P06909	Complement factor H [OS=Mus musculus]	Cfh	1.14244e+08	1.1236e+08	1.15216e+08	1.14428e+08	1.08612e+08	1.08868e+08
P01864	Ig gamma-2A chain C region secreted form [OS=Mus musculus]		4.30647e+07	9.09255e+07	3.604e+07	5.32812e+07	7.23064e+07	7.29124e+07
Q01339	Beta-2-glycoprotein 1 [OS=Mus musculus]	Apoh	8.15662e+07	8.39174e+07	8.58955e+07	9.74821e+07	9.20214e+07	8.69032e+07
P19221	Prothrombin [OS=Mus musculus]	F2	7.0208e+07	6.47211e+07	7.76588e+07	5.94898e+07	5.50978e+07	5.44968e+07
Q61247	Alpha-2-antiplasmin [OS=Mus musculus]	Serpinf2	6.50612e+07	6.3648e+07	6.00319e+07	5.76755e+07	6.29825e+07	6.12464e+07
Q8CG14	Complement C1s-1 subcomponent [OS=Mus musculus]	C1s1	2.76834e+07	6.01371e+07	1.86582e+07	6.83887e+06	2.46364e+07	2.81996e+07
P01869	Ig gamma-1 chain C region, membrane-bound form [OS=Mus musculus]	Ighg1	5.45924e+07	5.29105e+07	5.82393e+07	1.51751e+07	1.44946e+07	1.58432e+07
Q06890	Clusterin [OS=Mus musculus]	Clu	4.95865e+07	5.14837e+07	4.72196e+07	5.4729e+07	6.60391e+07	5.6352e+07
P01898	H-2 class I histocompatibility antigen, Q10 alpha chain [OS=Mus musculus]	H2-Q10	5.99829e+07	5.0662e+07	5.46183e+07	4.45686e+07	4.25229e+07	4.84564e+07
A6X935	Inter alpha-trypsin inhibitor, heavy chain 4 [OS=Mus musculus]	Itih4	5.429e+07	4.9148e+07	6.33569e+07	7.2483e+07	7.65451e+07	7.79292e+07
P04186	Complement factor B [OS=Mus musculus]	Cfb	4.55237e+07	4.52656e+07	4.89275e+07	5.45423e+07	5.03548e+07	5.25399e+07
P01029	Complement C4-B [OS=Mus musculus]	C4b	4.85239e+07	4.36098e+07	4.98767e+07	3.43377e+07	3.20208e+07	3.07523e+07
P60710	Actin, cytoplasmic 1 [OS=Mus musculus]	Actb	2.71227e+07	3.61635e+07	2.72813e+07	4.67562e+07	3.88407e+07	3.90808e+07
P06684	Complement C5 [OS=Mus musculus]	C5	4.21959e+07	3.52533e+07	4.32263e+07	3.33393e+07	2.98412e+07	3.13514e+07
P03987	Ig gamma-3 chain C region [OS=Mus musculus]		2.88222e+07	3.43909e+07	2.6654e+07	2.23828e+07	2.52432e+07	2.1454e+07
P33622	Apolipoprotein C-III [OS=Mus musculus]	Apoc3	3.93551e+07	3.41768e+07	3.48154e+07	2.26652e+07	3.11178e+07	2.8176e+07
P51885	Lumican [OS=Mus musculus]	Lum	2.48766e+07	3.34515e+07	1.74595e+07	2.55013e+07	3.74046e+07	3.84774e+07
P29788	Vitronectin [OS=Mus musculus]	Vtn	3.34879e+07	3.25773e+07	3.4582e+07	3.40132e+07	3.34744e+07	3.21577e+07
Q9DBD0	Inhibitor of carbonic anhydrase [OS=Mus musculus]	Inhca	3.46125e+07	3.24592e+07	3.98124e+07	3.79057e+07	3.30092e+07	3.28279e+07
Q01279	Epidermal growth factor receptor [OS=Mus musculus]	Egfr	3.04975e+07	3.08734e+07	3.11893e+07	2.67416e+07	2.7315e+07	2.72878e+07
P01867	Immunoglobulin heavy constant gamma 2B [OS=Mus musculus]	Ighg2b	3.45661e+07	3.03955e+07	3.56379e+07	2.34171e+07	1.93856e+07	1.94665e+07
O89020	Afamin [OS=Mus musculus]	Afm	3.42643e+07	3.02067e+07	3.48721e+07	3.25821e+07	3.10683e+07	3.19936e+07
Q61703	Inter-alpha-trypsin inhibitor heavy chain H2 [OS=Mus musculus]	Itih2	3.39575e+07	3.00033e+07	3.93811e+07	3.46941e+07	3.47737e+07	3.57942e+07
P01837	Immunoglobulin kappa constant [OS=Mus musculus]	Igkc	2.81689e+07	2.95693e+07	2.7631e+07	2.44777e+07	3.63415e+07	3.32598e+07
P09813	Apolipoprotein A-II [OS=Mus musculus]	Apoa2	6.386e+07	2.78315e+07	8.42194e+07	4.85235e+07	2.45083e+07	3.19837e+07
P97290	Plasma protease C1 inhibitor [OS=Mus musculus]	Serping1	2.70813e+07	2.64341e+07	2.6935e+07	2.59979e+07	2.88098e+07	2.72243e+07
P26262	Plasma kallikrein [OS=Mus musculus]	Klkb1	2.60704e+07	2.63444e+07	2.63462e+07	2.4232e+07	2.50309e+07	2.45304e+07
Q9ESB3	Histidine-rich glycoprotein [OS=Mus musculus]	Hrg	2.67812e+07	2.60293e+07	2.77855e+07	2.40601e+07	2.47752e+07	2.80995e+07
P34928	Apolipoprotein C-I [OS=Mus musculus]	Apoc1	2.87798e+07	2.52041e+07	2.53979e+07	2.06105e+07	2.24813e+07	1.99648e+07
P52430	Serum paraoxonase/arylesterase 1 [OS=Mus musculus]	Pon1	2.50136e+07	2.45417e+07	2.38172e+07	2.99131e+07	3.61147e+07	3.4282e+07
E9Q414	Apolipoprotein B-100 [OS=Mus musculus]	Apob	2.50578e+07	2.36129e+07	2.57709e+07	3.73073e+07	4.18307e+07	3.80706e+07
Q61702	Inter-alpha-trypsin inhibitor heavy chain H1 [OS=Mus musculus]	Itih1	2.70889e+07	2.29304e+07	2.71401e+07	2.16878e+07	2.28e+07	2.38871e+07
O70362	Phosphatidylinositol-glycan-specific phospholipase D [OS=Mus musculus]	Gpld1	2.05849e+07	2.26551e+07	2.2846e+07	1.737e+07	2.08201e+07	1.95498e+07
Q9DBB9	Carboxypeptidase N subunit 2 [OS=Mus musculus]	Cpn2	2.76263e+07	2.11746e+07	3.02988e+07	2.28323e+07	1.96006e+07	2.24765e+07
Q9QXC1	Fetuin-B [OS=Mus musculus]	Fetub	2.1733e+07	2.04123e+07	2.41149e+07	1.72919e+07	1.72595e+07	1.81885e+07
B5X0G2	Major urinary protein 17 [OS=Mus musculus]	Mup17	1.73082e+07	1.84639e+07	1.72614e+07	3.0772e+07	3.14777e+07	3.39668e+07
P46412	Glutathione peroxidase 3 [OS=Mus musculus]	Gpx3	1.71145e+07	1.846e+07	1.60259e+07	2.03165e+07	1.10987e+07	1.09863e+07
Q8BH35	Complement component C8 beta chain [OS=Mus musculus]	C8b	2.00077e+07	1.83661e+07	2.21249e+07	1.96395e+07	1.76419e+07	1.88902e+07
Q8K182	Complement component C8 alpha chain [OS=Mus musculus]	C8a	1.56856e+07	1.72086e+07	1.49097e+07	1.55223e+07	1.65719e+07	1.66947e+07
P06330	Ig heavy chain V region AC38 205.12 [OS=Mus musculus]		1.52887e+07	1.58784e+07	1.47842e+07	1.96189e+07	2.15717e+07	2.0625e+07
Q06770	Corticosteroid-binding globulin [OS=Mus musculus]	Serpina6	1.61844e+07	1.58452e+07	1.40937e+07	1.47409e+07	1.40889e+07	1.68807e+07
P06683	Complement component C9 [OS=Mus musculus]	C9	1.42986e+07	1.56593e+07	1.35195e+07	1.40195e+07	1.64364e+07	1.64682e+07
Q61129	Complement factor I [OS=Mus musculus]	Cfi	1.54603e+07	1.55581e+07	1.66538e+07	1.7501e+07	1.54352e+07	1.59071e+07
Q8VCG4	Complement component C8 gamma chain [OS=Mus musculus]	C8g	1.55405e+07	1.52796e+07	1.608e+07	1.56214e+07	1.46329e+07	1.50175e+07
P04104	Keratin, type II cytoskeletal 1 [OS=Mus musculus]	Krt1	3.75099e+06	1.44184e+07	2.41671e+06	6.49378e+06	3.25692e+07	6.23423e+06
Q60590	Alpha-1-acid glycoprotein 1 [OS=Mus musculus]	Orm1	1.52063e+07	1.41337e+07	1.83114e+07	1.85693e+07	1.41453e+07	1.7232e+07
P08607	C4b-binding protein [OS=Mus musculus]	C4bpa	1.58719e+07	1.40546e+07	1.74351e+07	1.34972e+07	1.24725e+07	1.31791e+07
Q07456	Protein AMBP [OS=Mus musculus]	Ambp	1.30321e+07	1.2375e+07	1.13447e+07	1.43018e+07	1.56093e+07	1.4966e+07
P01675	Ig kappa chain V-VI region XRPC 44 [OS=Mus musculus]		9.99106e+06	1.23544e+07	5.74365e+06	1.01831e+07	1.85109e+07	8.77621e+06
P03953	Complement factor D [OS=Mus musculus]	Cfd	1.47966e+07	1.20191e+07	2.44165e+07	1.28855e+07	1.174e+07	1.21027e+07
Q8BND5	Sulfhydryl oxidase 1 [OS=Mus musculus]	Qsox1	1.17573e+07	1.1782e+07	1.06761e+07	1.39371e+07	1.67188e+07	1.54732e+07
O88947	Coagulation factor X [OS=Mus musculus]	F10	1.09075e+07	1.12047e+07	1.03165e+07	7.1384e+06	6.3022e+06	7.16359e+06
Q64726	Zinc-alpha-2-glycoprotein [OS=Mus musculus]	Azgp1	1.05993e+07	1.03383e+07	1.1845e+07	1.09115e+07	1.07096e+07	1.18409e+07
P00920	Carbonic anhydrase 2 [OS=Mus musculus]	Ca2	9.97972e+06	9.75795e+06	1.14975e+07	2.61417e+07	2.79719e+07	2.57372e+07
P02535	Keratin, type I cytoskeletal 10 [OS=Mus musculus]	Krt10	1.65962e+06	9.67724e+06	755359	3.78456e+06	1.0916e+07	5.08578e+06
Q91WP6	Serine protease inhibitor A3N [OS=Mus musculus]	Serpina3n	8.99755e+06	9.11539e+06	7.76471e+06	2.67692e+07	2.91702e+07	3.03877e+07
Q02105	Complement C1q subcomponent subunit C [OS=Mus musculus]	C1qc	5.74788e+06	8.39942e+06	5.2105e+06	4.58834e+06	8.64716e+06	3.16434e+06
P49182	Heparin cofactor 2 [OS=Mus musculus]	Serpind1	8.44288e+06	8.33484e+06	7.92642e+06	7.15553e+06	7.27022e+06	7.64794e+06
Q9JJN5	Carboxypeptidase N catalytic chain [OS=Mus musculus]	Cpn1	7.37602e+06	8.10039e+06	5.78955e+06	6.28951e+06	6.45956e+06	6.08539e+06
P01631	Ig kappa chain V-II region 26-10 [OS=Mus musculus]		6.7061e+06	8.09947e+06	6.16918e+06	4.42821e+06	3.92805e+06	4.6649e+06
P11859	Angiotensinogen [OS=Mus musculus]	Agt	6.19362e+06	7.79611e+06	7.1434e+06	9.43002e+06	1.03551e+07	1.08532e+07
Q9Z1R3	Apolipoprotein M [OS=Mus musculus]	Apom	7.47853e+06	7.70183e+06	6.43993e+06	6.83249e+06	8.55012e+06	8.1537e+06
P31532	Serum amyloid A-4 protein [OS=Mus musculus]	Saa4	8.7112e+06	7.58682e+06	7.11879e+06	8.01848e+06	8.41568e+06	8.33049e+06
P51910	Apolipoprotein D [OS=Mus musculus]	Apod	7.42606e+06	7.55019e+06	7.06595e+06	6.42832e+06	7.07531e+06	6.31865e+06
Q61730	Interleukin-1 receptor accessory protein [OS=Mus musculus]	Il1rap	5.90661e+06	7.48293e+06	6.07092e+06	7.06219e+06	6.70699e+06	7.21602e+06
Q9QWK4	CD5 antigen-like [OS=Mus musculus]	Cd5l	6.48705e+06	7.46838e+06	6.36797e+06	1.62922e+07	1.76196e+07	1.71068e+07
P01887	Beta-2-microglobulin [OS=Mus musculus]	B2m	8.98733e+06	6.89709e+06	9.58673e+06	8.55511e+06	6.14139e+06	5.23166e+06
Q61704	Inter-alpha-trypsin inhibitor heavy chain H3 [OS=Mus musculus]	Itih3	8.80955e+06	6.60464e+06	9.84215e+06	7.77807e+06	6.78765e+06	7.66086e+06
Q8BH61	Coagulation factor XIII A chain [OS=Mus musculus]	F13a1	4.02626e+06	6.11729e+06	5383123	1.70423e+06	2.29368e+06	1.53565e+06
Q9R098	Hepatocyte growth factor activator [OS=Mus musculus]	Hgfac	5.44965e+06	5.91312e+06	4.93061e+06	4.59915e+06	3.96811e+06	4.40537e+06
Q00724	Retinol-binding protein 4 [OS=Mus musculus]	Rbp4	8.98702e+06	5.84534e+06	1.33917e+07	1.36677e+07	9.70791e+06	8.97606e+06
P42703	Leukemia inhibitory factor receptor [OS=Mus musculus]	Lifr	6.06098e+06	5.74063e+06	6.81625e+06	7.93193e+06	6.66411e+06	6.74354e+06
P98086	Complement C1q subcomponent subunit A [OS=Mus musculus]	C1qa	3.98854e+06	5.42253e+06	2.65149e+06	3.48365e+06	5.26203e+06	3.26597e+06
Q61268	Apolipoprotein C-IV [OS=Mus musculus]	Apoc4	5.73982e+06	5.25121e+06	3.45347e+06	2.66467e+06	4.03276e+06	2.78972e+06
Q80YC5	Coagulation factor XII [OS=Mus musculus]	F12	6.87705e+06	5.25096e+06	7.43982e+06	5.25302e+06	5.28178e+06	5.46086e+06
Q60994	Adiponectin [OS=Mus musculus]	Adipoq	5.25984e+06	5.21829e+06	4.8693e+06	4.15791e+06	3.59277e+06	4.3768e+06
P70274	Selenoprotein P [OS=Mus musculus]	Selenop	4.3764e+06	5.07547e+06	3.73096e+06	5.52681e+06	5.71493e+06	5.51375e+06
P55065	Phospholipid transfer protein [OS=Mus musculus]	Pltp	6.07306e+06	4.97344e+06	4901126	3.41911e+06	4.53146e+06	3.63669e+06
P14106	Complement C1q subcomponent subunit B [OS=Mus musculus]	C1qb	3.08501e+06	4.87576e+06	2.15008e+06	2.32145e+06	4.95895e+06	2.49648e+06
Q8R121	Protein Z-dependent protease inhibitor [OS=Mus musculus]	Serpina10	5.94259e+06	4.87061e+06	6.85767e+06	5.33443e+06	4.80207e+06	5.4712e+06
Q3TTY5	Keratin, type II cytoskeletal 2 epidermal [OS=Mus musculus]	Krt2	963461	4.55118e+06	504160	2.31633e+06	7.92958e+06	1.68292e+06
P16301	Phosphatidylcholine-sterol acyltransferase [OS=Mus musculus]	Lcat	4.3706e+06	4.40865e+06	4.81729e+06	5.06697e+06	4.96837e+06	4.53459e+06
P01727	Ig lambda-1 chain V region S43 [OS=Mus musculus]		4.41574e+06	4.23572e+06	4.4053e+06	4.22927e+06	4.53114e+06	3.68306e+06
Q922U2	Keratin, type II cytoskeletal 5 [OS=Mus musculus]	Krt5	1.5341e+06	4.20761e+06	839733	3.19726e+06	1.44063e+07	2.53933e+06
P11680	Properdin [OS=Mus musculus]	Cfp	3.93607e+06	4.1109e+06	4.52066e+06	3.80304e+06	3.1401e+06	2.93006e+06
P04919	Band 3 anion transport protein [OS=Mus musculus]	Slc4a1	4.58326e+06	3.56001e+06	1.66766e+06	7.6281e+06	1.95184e+07	1.09401e+07
Q07968	Coagulation factor XIII B chain [OS=Mus musculus]	F13b	3.4345e+06	3.53144e+06	4.2399e+06	1.05532e+06	1.42742e+06	768015
Q3UV17	Keratin, type II cytoskeletal 2 oral [OS=Mus musculus]	Krt76	1.06076e+06	3.5094e+06	659146	2.35759e+06	9.20917e+06	877527
P01843	Ig lambda-1 chain C region [OS=Mus musculus]		3.26882e+06	3.42105e+06	3.10079e+06	3.07195e+06	3.5043e+06	2.48096e+06
P14847	C-reactive protein [OS=Mus musculus]	Crp	1.70693e+06	3.27592e+06	1.69343e+06	2.99149e+06	5.82872e+06	6.04277e+06
P41317	Mannose-binding protein C [OS=Mus musculus]	Mbl2	3.52138e+06	3.27497e+06	3.65301e+06	3.21221e+06	3.94754e+06	3.91844e+06
P01878	Ig alpha chain C region [OS=Mus musculus]		2.80675e+06	3.22429e+06	2.58577e+06	1.95978e+06	2.23744e+06	1.97154e+06
Q61171	Peroxiredoxin-2 [OS=Mus musculus]	Prdx2	3.82217e+06	3.08589e+06	3.40787e+06	1.18103e+07	1.20999e+07	1.12549e+07
P11589	Major urinary protein 2 [OS=Mus musculus]	Mup2	3.82139e+06	3.05638e+06	3.79601e+06	7.01478e+06	7.11235e+06	8.77805e+06
P01592	Immunoglobulin J chain [OS=Mus musculus]	Jchain	2.39008e+06	2.86604e+06	2.07955e+06	1.01124e+07	9.10348e+06	9.64537e+06
P13634	Carbonic anhydrase 1 [OS=Mus musculus]	Ca1	2.60374e+06	2.84883e+06	2.98619e+06	6.90929e+06	6.60873e+06	6.27391e+06
O88783	Coagulation factor V [OS=Mus musculus]	F5	2.82669e+06	2.64277e+06	2.43869e+06	3.7603e+06	4.8745e+06	4.07203e+06
P97298	Pigment epithelium-derived factor [OS=Mus musculus]	Serpinf1	2.61702e+06	2.63041e+06	2.87864e+06	2.37694e+06	3.03349e+06	2.6872e+06
Q91WP0	Mannan-binding lectin serine protease 2 [OS=Mus musculus]	Masp2	2.35486e+06	2.5411e+06	1.92501e+06	1.94724e+06	2.28506e+06	2.40733e+06
Q61508	Extracellular matrix protein 1 [OS=Mus musculus]	Ecm1	3.01471e+06	2.4094e+06	2.73149e+06	2.66278e+06	2.82654e+06	2.66701e+06
Q5FW60	Major urinary protein 20 [OS=Mus musculus]	Mup20	2.79316e+06	2.35275e+06	2.78889e+06	6.57273e+06	6.80189e+06	7.12866e+06
P01644	Ig kappa chain V-V region HP R16.7 [OS=Mus musculus]		1.96615e+06	2.31197e+06	1.53483e+06	1.47596e+06	1.8454e+06	1.30178e+06
P70389	Insulin-like growth factor-binding protein complex acid labile subunit [OS=Mus musculus]	Igfals	2.05985e+06	2.22473e+06	2.16922e+06	2.3346e+06	2.08186e+06	2.31769e+06
P01655	Ig kappa chain V-III region PC 7132 [OS=Mus musculus]		2.63837e+06	2.17367e+06	2.53077e+06	4.12691e+06	4.14883e+06	4.58753e+06
Q8VCS0	N-acetylmuramoyl-L-alanine amidase [OS=Mus musculus]	Pglyrp2	1.98566e+06	1.96856e+06	1.75483e+06	1.58543e+06	1.63172e+06	1.6406e+06
P01801	Ig heavy chain V-III region J606 [OS=Mus musculus]		1.43331e+06	1.86486e+06	1.17107e+06	4.3719e+06	3.76464e+06	4.13956e+06
P04939	Major urinary protein 3 [OS=Mus musculus]	Mup3	1.03169e+06	1.60245e+06	1.45561e+06	2.7138e+06	3.09234e+06	3.17432e+06
P97861	Keratin, type II cuticular Hb6 [OS=Mus musculus]	Krt86		1.57419e+06
Q9JHH6	Carboxypeptidase B2 [OS=Mus musculus]	Cpb2	2.08583e+06	1.53954e+06	1.86333e+06	892970	1.45052e+06	1.53828e+06
P18528	Ig heavy chain V region 6.96 [OS=Mus musculus]		1.81598e+06	1.52084e+06	2.06099e+06	1.68293e+06	1.95573e+06	1.73333e+06
P01639	Immunoglobulin kappa chain variable 9-120 [OS=Mus musculus]	Igkv9-120	1.44752e+06	1.48232e+06	1.14346e+06	1.37707e+06	1.39152e+06	1.3903e+06
Q9CQW3	Vitamin K-dependent protein Z [OS=Mus musculus]	Proz	1.77119e+06	1.47561e+06	1.93744e+06	1.18658e+06	1.0186e+06	1.10731e+06
P09581	Macrophage colony-stimulating factor 1 receptor [OS=Mus musculus]	Csf1r	1.24239e+06	1.29986e+06	1.35359e+06	1.55595e+06	1.62989e+06	1.65287e+06
Q8VED5	Keratin, type II cytoskeletal 79 [OS=Mus musculus]	Krt79	416338	1.21271e+06	121919	905621	2.77668e+06	597103
O35930	Platelet glycoprotein Ib alpha chain [OS=Mus musculus]	Gp1ba	1.0212e+06	1.21061e+06	1.1675e+06	939187	973056	1.0397e+06
Q923D2	Flavin reductase (NADPH) [OS=Mus musculus]	Blvrb	635901	1.21043e+06	1.57014e+06	4.27847e+06	4.05349e+06	4.45835e+06
Q8K0Y2	Keratin, type I cuticular Ha3-I [OS=Mus musculus]	Krt33a		1.19618e+06
Q61646	Haptoglobin [OS=Mus musculus]	Hp	1.32477e+06	1.17597e+06	1.34681e+06	4.4077e+07	4.35152e+07	4.06856e+07
P01638	Ig kappa chain V-V region L6 [OS=Mus musculus]		1.3617e+06	1.07944e+06	1.80001e+06	1.94007e+06	1.53304e+06	1.47082e+06
Q8CG16	Complement C1r-A subcomponent [OS=Mus musculus]	C1ra	1.05809e+06	1.07227e+06	1.48923e+06	1.43444e+06	1.00771e+06	1.26627e+06
P61939	Thyroxine-binding globulin [OS=Mus musculus]	Serpina7	1.12369e+06	1.05067e+06	1.12859e+06	1.28435e+06	1.30687e+06	878072
P16858	Glyceraldehyde-3-phosphate dehydrogenase [OS=Mus musculus]	Gapdh	660254	1.01789e+06	441642	3.08847e+06	5.79197e+06	4.20919e+06
P18524	Ig heavy chain V region RF [OS=Mus musculus]		700406	996844	534130	1.01171e+06	1.02773e+06	623554
O70165	Ficolin-1 [OS=Mus musculus]	Fcn1	836849	989374	796005	1.09156e+06	1.28947e+06	1.40505e+06
Q62351	Transferrin receptor protein 1 [OS=Mus musculus]	Tfrc	945527	987639	716697	1.10243e+06	1.46975e+06	1.12603e+06
P21180	Complement C2 [OS=Mus musculus]	C2	782179	974673	611428	671009	915365	708670
Q8BPB5	EGF-containing fibulin-like extracellular matrix protein 1 [OS=Mus musculus]	Efemp1	936622	957110	1.38122e+06	1.27703e+06	1.05127e+06	1.11372e+06
P01844	Ig lambda-2 chain C region [OS=Mus musculus]	Iglc2	1.17325e+06	933514	1.29242e+06	1.06323e+06	1.19911e+06	1.11333e+06
P18525	Ig heavy chain V region 5-84 [OS=Mus musculus]		1.07288e+06	929417	970076	1.00449e+06	1.11317e+06	846327
P33587	Vitamin K-dependent protein C [OS=Mus musculus]	Proc	1.13041e+06	918418	1.39542e+06	1.0626e+06	1.24543e+06	978234
P01680	Ig kappa chain V-IV region S107B [OS=Mus musculus]		841382	827533	683324	2.55729e+06	2.96343e+06	2.59404e+06
P39039	Mannose-binding protein A [OS=Mus musculus]	Mbl1	1.07318e+06	804164	1.09473e+06	1.07698e+06	1.29203e+06	1.24548e+06
P01897	H-2 class I histocompatibility antigen, L-D alpha chain [OS=Mus musculus]	H2-L	463538	782552	378733	1.01305e+06	1.30539e+06	1.24248e+06
P01787	Ig heavy chain V regions TEPC 15/S107/HPCM1/HPCM2/HPCM3 [OS=Mus musculus]		216019	773082	818119	644844	1.15296e+06	773767
O55028	Branched-chain alpha-ketoacid dehydrogenase kinase [OS=Mus musculus]	Bckdk	817964	736090	204922	38199.1	206779	65569.3
P01750	Ig heavy chain V region 102 [OS=Mus musculus]		609158	714953	527266	509308	551904	522880
P98064	Mannan-binding lectin serine protease 1 [OS=Mus musculus]	Masp1	763416	700603	998206	697689	563753	632413
P01643	Ig kappa chain V-V region MOPC 173 [OS=Mus musculus]		794471	676756	922569	651732	759605	656067
Q6IMP4	Pannexin-2 [OS=Mus musculus]	Panx2	580034	673330	305041	571164	714598	779414
P62983	Ubiquitin-ribosomal protein eS31 fusion protein [OS=Mus musculus]	Rps27a	1.30538e+06	654734	994860	2.21779e+06	1.72821e+06	2.51776e+06
P04945	Ig kappa chain V-VI region NQ2-6.1 [OS=Mus musculus]		577629	645056	538723	3.11163e+06	4.02612e+06	3.62701e+06
P00687	Alpha-amylase 1 [OS=Mus musculus]	Amy1	850419	636575	800650	619980	593351	557958
P04918	Serum amyloid A-3 protein [OS=Mus musculus]	Saa3		635271	173892	1.76741e+06	2.45725e+06	1.81698e+06
P01803	Ig heavy chain V region AMPC1 [OS=Mus musculus]		448902	587200	383530	4.07098e+06	3.32338e+06	4.05783e+06
P05366	Serum amyloid A-1 protein [OS=Mus musculus]	Saa1	698250	582569	2.21712e+06	6.75959e+07	6.80049e+07	6.44773e+07
P15327	Bisphosphoglycerate mutase [OS=Mus musculus]	Bpgm	500382	517656	572916	1.30879e+06	1.38841e+06	1.1295e+06
O08899	Regulator of G-protein signaling 4 [OS=Mus musculus]	Rgs4	637679	508508	658494	601239	499218	611612
P15508	Spectrin beta chain, erythrocytic [OS=Mus musculus]	Sptb	523972	506478	335972	747433	2.62651e+06	1.39005e+06
P01642	Ig kappa chain V-V region L7 [OS=Mus musculus]	Gm10881	470071	495826	486869	550353	496243	453246
P62737	Actin, aortic smooth muscle [OS=Mus musculus]	Acta2	710399	488056	538625	1.63495e+06	1.90576e+06	1.98182e+06
Q9WVJ3	Carboxypeptidase Q [OS=Mus musculus]	Cpq	576717	481426	609608	491184	745130	684988
O88968	Transcobalamin-2 [OS=Mus musculus]	Tcn2	435924	474797	396943	462863	529356	551250
P63017	Heat shock cognate 71 kDa protein [OS=Mus musculus]	Hspa8	363879	452345	59367.6	529359	725191	586597
P08032	Spectrin alpha chain, erythrocytic 1 [OS=Mus musculus]	Spta1	384933	452190	51818.3	625582	2.59353e+06	1.21154e+06
P01660	Ig kappa chain V-III region PC 3741/TEPC 111 [OS=Mus musculus]		386450	451258	403104	145774	172939	168807
P11352	Glutathione peroxidase 1 [OS=Mus musculus]	Gpx1	397870	448819	362670	1.07508e+06	1.15624e+06	988270
P10126	Elongation factor 1-alpha 1 [OS=Mus musculus]	Eef1a1	266272	441538	124078	1.03795e+06	2.15908e+06	1.1212e+06
P01635	Immunoglobulin kappa chain variable 12-41 [OS=Mus musculus]	Igkv12-41	449404	427262	1.59882e+06	3.42107e+06	2.73606e+06	2.4121e+06
Q08879	Fibulin-1 [OS=Mus musculus]	Fbln1	459216	419877	305772	531363	426677	421177
P43025	Tetranectin [OS=Mus musculus]	Clec3b	414505	394120	436114	284957	192169	405480
Q9Z2K1	Keratin, type I cytoskeletal 16 [OS=Mus musculus]	Krt16	199099	385143	38898.6	366041	2.81945e+06	102898
P01786	Ig heavy chain V region MOPC 47A [OS=Mus musculus]		471592	378981	549668	1.09833e+06	1.3462e+06	1.44562e+06
P10605	Cathepsin B [OS=Mus musculus]	Ctsb	347635	369117	400321	400368	507950	401253
P02104	Hemoglobin subunit epsilon-Y2 [OS=Mus musculus]	Hbb-y	308676	355490	276558	1.2785e+06	1.49842e+06	1.60997e+06
Q8K1I3	Secreted phosphoprotein 24 [OS=Mus musculus]	Spp2	335811	338015	286463	277881	374290	289431
P01758	Ig heavy chain V region 108A [OS=Mus musculus]	Igh-VJ558	355609	311409	413117	1.0879e+06	1.00334e+06	1.09514e+06
Q02013	Aquaporin-1 [OS=Mus musculus]	Aqp1	240551	290922	126346	493443	1.15296e+06	681380
P08228	Superoxide dismutase [Cu-Zn] [OS=Mus musculus]	Sod1	391839	284304	279446	765922	633104	527690
P01630	Ig kappa chain V-II region 7S34.1 [OS=Mus musculus]		292065	280838	283651	254269	220323	191532
Q61781	Keratin, type I cytoskeletal 14 [OS=Mus musculus]	Krt14	124359	277383		182607	1.58949e+06	101855
P01662	Ig kappa chain V-III region ABPC 22/PC 9245 [OS=Mus musculus]		285311	243595	337942	500902	598474	629172
P62827	GTP-binding nuclear protein Ran [OS=Mus musculus]	Ran	188066	240545	198883	515508	709242	516770
P14430	H-2 class I histocompatibility antigen, Q8 alpha chain [OS=Mus musculus]	H2-Q8	175167	239335	186814	422024	469310	456067
P24270	Catalase [OS=Mus musculus]	Cat	269887	237052	281911	1.61899e+06	1.57529e+06	1.71172e+06
P26928	Hepatocyte growth factor-like protein [OS=Mus musculus]	Mst1	238402	220308	285905	140698	165341	172200
P01728	Ig lambda-2 chain V region [OS=Mus musculus]		461754	217490	595114	356492	319542	294985
P82198	Transforming growth factor-beta-induced protein ig-h3 [OS=Mus musculus]	Tgfbi		206324	88843.2	120585
P16294	Coagulation factor IX [OS=Mus musculus]	F9	147981	205489	216163	299114	176599	195159
P01633	Immunoglobulin kappa chain variable 6-17 [OS=Mus musculus]	Igkv6-17	366645	197005	468211	395483	322070	300225
P05064	Fructose-bisphosphate aldolase A [OS=Mus musculus]	Aldoa	179704	183642	207411	1.4368e+06	1.44665e+06	1.40047e+06
P01674	Ig kappa chain V-III region PC 2154 [OS=Mus musculus]		192792	180994	212628		106219	83048
P01665	Ig kappa chain V-III region PC 7043 [OS=Mus musculus]		769055	171571	1.11051e+06	2.36245e+06	2.58011e+06	2.40798e+06
O55042	Alpha-synuclein [OS=Mus musculus]	Snca	86346.2	168409	94221.9	235638	282600	181358
Q3SXB8	Collectin-11 [OS=Mus musculus]	Colec11	145023	167401	133363	175892	220086	157559
P01741	Ig heavy chain V region [OS=Mus musculus]		205962	165124	141420	70798.3	88549.5	129178
P29533	Vascular cell adhesion protein 1 [OS=Mus musculus]	Vcam1	224186	154212	159760	428728	195456	444025
Q62009	Periostin [OS=Mus musculus]	Postn	166651	152431	173669	175300	201675	223763
Q8R0Z6	Angiopoietin-related protein 6 [OS=Mus musculus]	Angptl6	38491.8	148959	23700.5	128469	194914	50072.1
Q9DA19	Corepressor interacting with RBPJ 1 [OS=Mus musculus]	Cir1	172349	143356	124724	110032	131391	159578
Q8BK48	Pyrethroid hydrolase Ces2e [OS=Mus musculus]	Ces2e	133787	138649	101137	95282.2	141534	110747
Q61330	Contactin-2 [OS=Mus musculus]	Cntn2	74217.8	134956		132676	289166	248871
P35700	Peroxiredoxin-1 [OS=Mus musculus]	Prdx1	49553.8	117637	40406.2	434092	478145	492704
P10639	Thioredoxin [OS=Mus musculus]	Txn	126390	114151	99408	312626	282118	298505
P45700	Mannosyl-oligosaccharide 1,2-alpha-mannosidase IA [OS=Mus musculus]	Man1a1	152111	111867	120496		125362
P01819	Ig heavy chain V region MOPC 141 [OS=Mus musculus]		87283.9	111666	92587.6	172145	153987	132433
P04247	Myoglobin [OS=Mus musculus]	Mb	34934.3	111295		3.12033e+06	3.18876e+06	2.98716e+06
P27661	Histone H2AX [OS=Mus musculus]	H2ax	60821.3	109173		153308	382814	163263
P06327	Ig heavy chain V region VH558 A1/A4 [OS=Mus musculus]	Gm5629		108375	153940	374031	332725	364569
P48193	Protein 4.1 [OS=Mus musculus]	Epb41	52325.1	103875	57626.4	153476	344480	244745
Q9QUM9	Proteasome subunit alpha type-6 [OS=Mus musculus]	Psma6	113677	102363	73916.2	135379	193835	146182
P35441	Thrombospondin-1 [OS=Mus musculus]	Thbs1	91689.7	101056		5.27173e+06	6.41156e+06	4.79056e+06
Q05020	Apolipoprotein C-II [OS=Mus musculus]	Apoc2	324466	97660.3	467738	124801	67462.5	84688.2
P01902	H-2 class I histocompatibility antigen, K-D alpha chain [OS=Mus musculus]	H2-K1	115673	96439.9	101568	226595	208128	153879
Q9ET66	Peptidase inhibitor 16 [OS=Mus musculus]	Pi16	236679	95961.5	139252	412354	479325	504167
P07310	Creatine kinase M-type [OS=Mus musculus]	Ckm	204130	93710.9	216032	3.55257e+06	3.50983e+06	4.07878e+06
P06151	L-lactate dehydrogenase A chain [OS=Mus musculus]	Ldha	52214.5	83259.5	287841	1.12745e+06	1.06856e+06	909026
Q8CIF4	Biotinidase [OS=Mus musculus]	Btd	104179	72066.2	77641.2	100254	82305.1
P01636	Ig kappa chain V-V region MOPC 149 [OS=Mus musculus]		80107.1	68964.8	118061	86584.9	92414.9	79948.6
P52480	Pyruvate kinase PKM [OS=Mus musculus]	Pkm		66810.2	155828	620774	768374	715561
Q8CFG8	Complement C1s-1 subcomponent [OS=Mus musculus]	C1s2	90985.9	62510.5	101247	112781	55936.9	67548.1
Q8K426	Resistin-like gamma [OS=Mus musculus]	Retnlg		60400.4		178047	197529	466000
P70663	SPARC-like protein 1 [OS=Mus musculus]	Sparcl1	36602.8	59116.3	31386	42446.2		23560.2
P17751	Triosephosphate isomerase [OS=Mus musculus]	Tpi1	88093.3	59028.4	22788.8	563329	681226	648932
P18337	L-selectin [OS=Mus musculus]	Sell	70289.7	58937.1	116050	82181.2	66985.3	77968.3
O70435	Proteasome subunit alpha type-3 [OS=Mus musculus]	Psma3	58248.6	56781.8		102569	111798	91347.7
P30412	Peptidyl-prolyl cis-trans isomerase C [OS=Mus musculus]	Ppic	99321.2	54403	74000.1	77223.7	84604.8	78526.8
P09470	Angiotensin-converting enzyme [OS=Mus musculus]	Ace	61651.9	54092.7	95909.7	55498.1	36537.6	52312.9
P21460	Cystatin-C [OS=Mus musculus]	Cst3	61505.9	53373	49322.1	80500.9	94348.5	88690.7
Q9R1P4	Proteasome subunit alpha type-1 [OS=Mus musculus]	Psma1		50646.1		58432.2	66985	86057
P11404	Fatty acid-binding protein, heart [OS=Mus musculus]	Fabp3		49282.9	46675.3	742110	751989	673021
O08709	Peroxiredoxin-6 [OS=Mus musculus]	Prdx6	133261	45497.5		142904	117591	121743
Q02357	Ankyrin-1 [OS=Mus musculus]	Ank1	81395	36773.7		806187	2.6294e+06	1.71371e+06
P13597	Intercellular adhesion molecule 1 [OS=Mus musculus]	Icam1		35830.1		260867	153049	230621
P53986	Monocarboxylate transporter 1 [OS=Mus musculus]	Slc16a1		28623.6		129654	412683	185461
P62259	14-3-3 protein epsilon [OS=Mus musculus]	Ywhae	34923.1	25740.7		120691	165026	123363
P62962	Profilin-1 [OS=Mus musculus]	Pfn1	26891.8	25524.3	35905.1	95037.8	91376	113480
Q03311	Cholinesterase [OS=Mus musculus]	Bche	15721.5	17536.5	31624.7	28688.6		48489.9
Q01853	Transitional endoplasmic reticulum ATPase [OS=Mus musculus]	Vcp		15995.5	18868.3	56954.9	48063.7	71982.4
Q9DCD0	6-phosphogluconate dehydrogenase, decarboxylating [OS=Mus musculus]	Pgd		14439.6	27147	49322.8	33679.1	26821.3
Q8BU03	Periodic tryptophan protein 2 homolog [OS=Mus musculus]	Pwp2	793573		846069	857569		227139
P23492	Purine nucleoside phosphorylase [OS=Mus musculus]	Pnp	254768		207912	363114	365870	387207
P17742	Peptidyl-prolyl cis-trans isomerase A [OS=Mus musculus]	Ppia	114314		94005.1	979445	962191	998888
Q9Z126	Platelet factor 4 [OS=Mus musculus]	Pf4	104408		130571	4.30687e+06	5.05992e+06	4.2935e+06
P05208	Chymotrypsin-like elastase family member 2A [OS=Mus musculus]	Cela2a	80332.8		92142.3	67195.7		74629.1
Q9D358	Low molecular weight phosphotyrosine protein phosphatase [OS=Mus musculus]	Acp1	74137		65835.2	193861	186169	146956
P51437	Cathelicidin antimicrobial peptide [OS=Mus musculus]	Camp	71690.2			693730	1.14114e+06	720590
Q60805	Tyrosine-protein kinase Mer [OS=Mus musculus]	Mertk	61380.6		52794.8	60302.2		38109.2
P08071	Lactotransferrin [OS=Mus musculus]	Ltf	28204		60703.1	1.91105e+06	2.03719e+06	1.79673e+06
P16015	Carbonic anhydrase 3 [OS=Mus musculus]	Ca3	22174.5		115891	411692	290488	418763
Q01755	T-complex protein 11 [OS=Mus musculus]	Tcp11	16377.5		7072.97		18424.6
P05367	Serum amyloid A-2 protein [OS=Mus musculus]	Saa2			38334.4	9.29873e+06	1.21178e+07	1.19779e+07
Q61805	Lipopolysaccharide-binding protein [OS=Mus musculus]	Lbp			212012	762368	1.10659e+06	1.00015e+06
P10810	Monocyte differentiation antigen CD14 [OS=Mus musculus]	Cd14				525796	545870	494864
P11672	Neutrophil gelatinase-associated lipocalin [OS=Mus musculus]	Lcn2				505119	535419
P02089	Hemoglobin subunit beta-2 [OS=Mus musculus]	Hbb-b2				489876		262087
P14152	Malate dehydrogenase, cytoplasmic [OS=Mus musculus]	Mdh1				444185	534558	543597
P32848	Parvalbumin alpha [OS=Mus musculus]	Pvalb				396533	281275	323075
P12246	Serum amyloid P-component [OS=Mus musculus]	Apcs				305510		307145
P04117	Fatty acid-binding protein, adipocyte [OS=Mus musculus]	Fabp4				297635	315779	338707
P70296	Phosphatidylethanolamine-binding protein 1 [OS=Mus musculus]	Pebp1				185370	239032	250188
P62806	Histone H4 [OS=Mus musculus]	H4c1; H4c11; H4c12; H4c14; H4c16; H4c2; H4c3; H4c4; H4c6; H4c8; H4c9; Hist1h4m				156097	650321
Q99PT1	Rho GDP-dissociation inhibitor 1 [OS=Mus musculus]	Arhgdia				139602	185555	178621
P09411	Phosphoglycerate kinase 1 [OS=Mus musculus]	Pgk1				131196	128764	109233
P07901	Heat shock protein HSP 90-alpha [OS=Mus musculus]	Hsp90aa1				100840	100482	79069.7
P48774	Glutathione S-transferase Mu 5 [OS=Mus musculus]	Gstm5				97130.4	128139	71816.3
O89103	Complement component C1q receptor [OS=Mus musculus]	Cd93				93408.7	75276.4	87917.7
O08692	Neutrophilic granule protein [OS=Mus musculus]	Ngp				83822.9	173645	165222
Q64339	Ubiquitin-like protein ISG15 [OS=Mus musculus]	Isg15				77183.8	155448	603435
P10853	Histone H2B type 1-F/J/L [OS=Mus musculus]	H2bc11; H2bc13; H2bc15; H2bc7				48007.1	85259.9	75220.7
P63242	Eukaryotic translation initiation factor 5A-1 [OS=Mus musculus]	Eif5a				35956.4	18835.8	29125.2
P70290	55 kDa erythrocyte membrane protein [OS=Mus musculus]	Mpp1				28645.3	120049	77484.6
P28666	Murinoglobulin-2 [OS=Mus musculus]	Mug2
Q8BFZ3	Beta-actin-like protein 2 [OS=Mus musculus]	Actbl2
P50446	Keratin, type II cytoskeletal 6A [OS=Mus musculus]	Krt6a					2.70771e+06
Q8VDD5	Myosin-9 [OS=Mus musculus]	Myh9
P14426	H-2 class I histocompatibility antigen, D-K alpha chain [OS=Mus musculus]	H2-D1
P01901	H-2 class I histocompatibility antigen, K-B alpha chain [OS=Mus musculus]	H2-K1
P54116	Stomatin [OS=Mus musculus]	Stom					98450.1	38722.1
Q08761	Vitamin K-dependent protein S [OS=Mus musculus]	Pros1
P09803	Cadherin-1 [OS=Mus musculus]	Cdh1
P18531	Ig heavy chain V region 3-6 [OS=Mus musculus]	Ighv3-6
P49222	Protein 4.2 [OS=Mus musculus]	Epb42
P17182	Alpha-enolase [OS=Mus musculus]	Eno1
O09164	Extracellular superoxide dismutase [Cu-Zn] [OS=Mus musculus]	Sod3
Q9CWH6	Proteasome subunit alpha type-8 [OS=Mus musculus]	Psma8
P07743	BPI fold-containing family A member 2 [OS=Mus musculus]	Bpifa2
Q9CQF9	Prenylcysteine oxidase 1 [OS=Mus musculus]	Pcyox1
P04940	Ig kappa chain V-VI region NQ2-17.4.1 [OS=Mus musculus]
P16125	L-lactate dehydrogenase B chain [OS=Mus musculus]	Ldhb
P06745	Glucose-6-phosphate isomerase [OS=Mus musculus]	Gpi
P01746	Ig heavy chain V region 93G7 [OS=Mus musculus]
O09159	Lysosomal alpha-mannosidase [OS=Mus musculus]	Man2b1
P09920	Granulocyte colony-stimulating factor [OS=Mus musculus]	Csf3
Q9R0P3	S-formylglutathione hydrolase [OS=Mus musculus]	Esd
Q9CPU0	Lactoylglutathione lyase [OS=Mus musculus]	Glo1
Q8BMT4	Transforming growth factor beta activator LRRC33 [OS=Mus musculus]	Nrros					3.54917e+07
Q01149	Collagen alpha-2(I) chain [OS=Mus musculus]	Col1a2
P05063	Fructose-bisphosphate aldolase C [OS=Mus musculus]	Aldoc
Q9R111	Guanine deaminase [OS=Mus musculus]	Gda
Q9Z1T2	Thrombospondin-4 [OS=Mus musculus]	Thbs4
Q9DCT8	Cysteine-rich protein 2 [OS=Mus musculus]	Crip2
Q8C0S4	Tetratricopeptide repeat protein 21A [OS=Mus musculus]	Ttc21a
Q8C7G5	Apolipoprotein A-V [OS=Mus musculus]	Apoa5
P50247	Adenosylhomocysteinase [OS=Mus musculus]	Ahcy
P14220	Glycophorin-A [OS=Mus musculus]	Gypa
Q4U2R1	E3 ubiquitin-protein ligase HERC2 [OS=Mus musculus]	Herc2
P19157	Glutathione S-transferase P 1 [OS=Mus musculus]	Gstp1
Q99M74	Keratin, type II cuticular Hb2 [OS=Mus musculus]	Krt82
P56399	Ubiquitin carboxyl-terminal hydrolase 5 [OS=Mus musculus]	Usp5
P23927	Alpha-crystallin B chain [OS=Mus musculus]	Cryab
P61205	ADP-ribosylation factor 3 [OS=Mus musculus]	Arf3
E9Q557	Desmoplakin [OS=Mus musculus]	Dsp
O54749	Cytochrome P450 2J5 [OS=Mus musculus]	Cyp2j5
Q8VBT6	Apolipoprotein B receptor [OS=Mus musculus]	Apobr
Q8CIQ7	Dedicator of cytokinesis protein 3 [OS=Mus musculus]	Dock3
P18572	Basigin [OS=Mus musculus]	Bsg
P70349	Adenosine 5'-monophosphoramidase HINT1 [OS=Mus musculus]	Hint1
P61089	Ubiquitin-conjugating enzyme E2 N [OS=Mus musculus]	Ube2n
Q6P068	ADP-ribosylation factor-like protein 5C [OS=Mus musculus]	Arl5c
Q9WVA4	Transgelin-2 [OS=Mus musculus]	Tagln2
Q80W22	Threonine synthase-like 2 [OS=Mus musculus]	Thnsl2
P48678	Prelamin-A/C [OS=Mus musculus]	Lmna
P28798	Progranulin [OS=Mus musculus]	Grn
Q99MX1	Ubiquitin carboxyl-terminal hydrolase 26 [OS=Mus musculus]	Usp26						1.1987e+06
Q60841	Reelin [OS=Mus musculus]	Reln
P05201	Aspartate aminotransferase, cytoplasmic [OS=Mus musculus]	Got1
Q02257	Junction plakoglobin [OS=Mus musculus]	Jup
Q3U1Y4	DENN domain-containing protein 4B [OS=Mus musculus]	Dennd4b
P39876	Metalloproteinase inhibitor 3 [OS=Mus musculus]	Timp3
Q9CR61	NADH dehydrogenase [ubiquinone] 1 beta subcomplex subunit 7 [OS=Mus musculus]	Ndufb7
Q8C547	HEAT repeat-containing protein 5B [OS=Mus musculus]	Heatr5b
Q91X79	Chymotrypsin-like elastase family member 1 [OS=Mus musculus]	Cela1
P40935	Phenylethanolamine N-methyltransferase [OS=Mus musculus]	Pnmt
Q6ZQ29	Serine/threonine-protein kinase TAO2 [OS=Mus musculus]	Taok2
Q8VBX6	Multiple PDZ domain protein [OS=Mus musculus]	Mpdz
Q9JKC7	AP-4 complex subunit mu-1 [OS=Mus musculus]	Ap4m1
Q14B46	Rhotekin-2 [OS=Mus musculus]	Rtkn2			2.91135e+06
A2A690	Protein TANC2 [OS=Mus musculus]	Tanc2
Q504M8	Ras-related protein Rab-26 [OS=Mus musculus]	Rab26
Q8CIZ8	von Willebrand factor [OS=Mus musculus]	Vwf
Q8BSQ9	Protein polybromo-1 [OS=Mus musculus]	Pbrm1
Q9R1P0	Proteasome subunit alpha type-4 [OS=Mus musculus]	Psma4
Q9D0R4	Probable ATP-dependent RNA helicase DDX56 [OS=Mus musculus]	Ddx56
Q69Z23	Dynein axonemal heavy chain 17 [OS=Mus musculus]	Dnah17
Q99LX0	Parkinson disease protein 7 homolog [OS=Mus musculus]	Park7
Q6A078	Centrosomal protein of 290 kDa [OS=Mus musculus]	Cep290
